# Supplementary material for: A Case of Perforated Peritonitis Caused by the Migration of a Single‐Puncture Gastric Wall Fixation Device Following Percutaneous Endoscopic Gastrostomy
Source: DEN Open. 2025 Jun 10;6(1):e70159. doi: 10.1002/deo2.70159 (PMC12151681; doi:10.1002/deo2.70159)
Supplement: Supplementary file 3 — TABLE S1 Laboratory data [file DEO2-6-e70159-s001.xlsx]

## Sheet: Table S1
	Table S1. Laboratory data.
		Prior to gastrostomy placement	At the onset of peritonitis	Reference range
	Red blood cell count, ×1012/L	2.94	2.73	4.27–5.70
	Hematocrit, %	28.4	26.9	39.8–51.8
	Hemoglobin, g/dL	9.1	8.4	13.5–17.6
	White blood cell count, ×109/L	3.5	16	3.9–9.8
	Neutrophils, %	37.6	77.4	40.0–74.0
	Lymphocytes, %	15.3	10.3	18.0–59.0
	Monocytes, %	6.8	6.7	0–8.0
	Eosinophils, %	39.8	5.4	0–6.0
	Basophils, %	0.5	0.2	0–2.0
	Platelet count, ×1010/L	25.1	13.3	13.1–36.2
	Alkaline phosphatase, U/L	121	137	38.0–113.0
	Alanine aminotransferase, U/L	60	61	5.0–40.0
	Aspartate aminotransferase, U/L	42	42	10.0–40.0
	Total bilirubin, mg/dL	0.3	0.3	0.3–1.2
	Total protein, g/dL	6.4	6.2	6.7–8.3
	Albumin, g/dL	2.6	2.4	3.8–5.2
	Lactate dehydrogenase, U/L	196	178	124.0-222.0
	γ-glutamyl transpeptidase, U/L	82	101	13.0-64.0
	Urea nitrogen, mg/dL	59.5	47.4	8.0-20.0
	Creatinine, mg/dl	5.83	4.28	0.65-1.07
	Serum sodium, mmol/L	136	137	138.0-145.0
	Serum potassium, mmol/L	4.6	4.3	3.6-4.8
	serum chloride, mmol/L	101	102	101.0-108.0
	C-reactive protein, mg/dL	2.279	8.91	0–0.3
	Prothrombin time, sec	11.3	12.7	9.6–13.1
	International normalized ratio	0.94	1.05	0.8-1.20
	Activated partial thromboplastin time, sec	n/a	30.5	24.0–34.0
